# Supplementary material for: Toward Small CNV Detection in NIPT: A Preliminary Analytical Evaluation of Sequencing Depth and Workflow Configuration
Source: Diagnostics (Basel). 2026 Jul 8;16(14):2138. doi: 10.3390/diagnostics16142138 (PMC13409676; doi:10.3390/diagnostics16142138)
Supplement: Supplementary file 1 [file diagnostics-16-02138-s001.zip]

Archive with 1 entries (1 files):
- diagnostics-4357564-supplementary.pdf
